# Supplementary material for: Evaluation of Long-Term Outcomes of Enamel Matrix Derivative in the Treatment of Peri-Implant Disease: A Systematic Review and Meta-Analysis
Source: Bioengineering (Basel). 2025 Nov 25;12(12):1296. doi: 10.3390/bioengineering12121296 (PMC12729878; doi:10.3390/bioengineering12121296)
Supplement: Supplementary file 1 [file bioengineering-12-01296-s001.zip]

Archive with 1 entries (1 files):
- bioengineering-3963175-supplementary.pdf
